# Supplementary material for: T cell responses towards PINK1 and α-synuclein are elevated in prodromal Parkinson’s disease
Source: NPJ Parkinsons Dis. 2025 May 26;11:137. doi: 10.1038/s41531-025-01001-3 (PMC12106619; doi:10.1038/s41531-025-01001-3)
Supplement: Supplementary file 3 — Source data-T cell responses towards PINK1 and α-synuclein are elevated in prodromal Parkinson’s disease [file 41531_2025_1001_MOESM3_ESM.xlsx]

## Sheet: Sheet1
SAMPLE ID	Participant category	Disease subgroup	SITE	AGE AT SAMPLE	Mo CA SCORE	UPDRS Score (Part III)	⍺-syn IFNγ	⍺-syn IL-5	PINK1 IFNγ	PINK1 IL-5	Sum of ⍺-syn and PINK1 IFNγ	Sum of ⍺-syn and PINK1 IL-5	EBV IFNγ	EBV IL-5
6729-AS-1	HC	HC	MNI	56	Not tested	Not tested	100	100	ND	ND	ND	ND	ND	ND
6934-AS-1	HC	HC	UAB	57	Not tested	Not tested	896.667	146.667	ND	ND	ND	ND	ND	ND
3356-PK-1	HC	HC	LJI	58	29	Not tested	136.667	100	ND	ND	ND	ND	ND	ND
2255-PK-1	HC	HC	LJI	58	Not tested	Not tested	580	276.667	653.333	100	1233.33	276.667	ND	ND
7102-AZ-1	HC	HC	UAB	59	Not tested	Not tested	100	100	ND	ND	ND	ND	ND	ND
2708-PK-1	HC	HC	LJI	59	Not tested	Not tested	856.667	100	786.667	3986.67	1643.33	3986.67	ND	ND
3483-PK-1	HC	HC	LJI	60	25	Not tested	100	100	1413.33	146.667	1413.33	146.667	ND	ND
6274-PK-1	HC	HC	CUMC	61	26	0	100	100	ND	ND	ND	ND	ND	ND
6807-PK-1	HC	HC	LJI	61	Not tested	Not tested	140	100	ND	ND	ND	ND	ND	ND
2734-PK-1	HC	HC	LJI	62	Not tested	Not tested	100	100	100	343.333	100	343.333	ND	ND
3193-PK-1	HC	HC	LJI	62	Not tested	Not tested	ND	100	240	916.667	ND	916.667	ND	ND
3194-PK-1	HC	HC	LJI	62	Not tested	Not tested	100	100	880	336.667	880	336.667	ND	ND
5495-PK-1	HC	HC	UAB	63	29	0	2236.67	1120	ND	ND	ND	ND	ND	ND
3547-PK-1	HC	HC	UCSD	64	23	0	565	170	176.667	100	741.667	170	ND	ND
2909-PK-1	HC	HC	LJI	65	Not tested	Not tested	360	196.667	240	140	600	336.667	ND	ND
4203-AZ-1	HC	HC	CUMC	67	Not tested	Not tested	100	100	ND	ND	ND	ND	ND	ND
3324-PK-1	HC	HC	CUMC	67	22	0	276.667	100	1806.67	2976.67	2083.33	2976.67	ND	ND
6737-AS-1	HC	HC	MNI	67	Not tested	Not tested	10553.3	2820	ND	ND	ND	ND	ND	ND
7215-AS-1	HC	HC	IU	67.1671	27	0	126.6	100	336.667	100	463.267	100	ND	ND
3589-PK-1	HC	HC	SRALabs	68	Not tested	Not tested	170	100	100	103.333	170	103.333	ND	ND
3588-PK-1	HC	HC	SRALabs	68	Not tested	Not tested	166.667	100	100	100	166.667	100	ND	ND
6734-AS-1	HC	HC	MNI	69	Not tested	Not tested	936.667	183.333	ND	ND	ND	ND	ND	ND
7791-AS-1	HC	HC	IU	69.4192	27	1	100	1463.3	3450	100	3450	1463.3	6380	826.6
7100-AZ-1	HC	HC	UAB	70	Not tested	Not tested	1656.67	4510	ND	ND	ND	ND	ND	ND
2933-PK-1	HC	HC	CUMC	70	29	3	100	100	1770	4520	1770	4520	ND	ND
3177-PK-1	HC	HC	LJI	70	Not tested	Not tested	196.667	100	200	100	396.667	100	ND	ND
2218-PK-1	HC	HC	LJI	71	Not tested	Not tested	100	100	450	100	450	100	ND	ND
3586-PK-1	HC	HC	SRALabs	71	Not tested	Not tested	100	100	ND	100	ND	100	ND	ND
7793-AS-1	HC	HC	IU	71.5178	27	0	100	100	ND	ND	ND	ND	11613.3	2363.3
4217-AZ-1	HC	HC	CUMC	72	Not tested	Not tested	100	100	ND	ND	ND	ND	ND	ND
7170-AS-1	HC	HC	UAB	72	Not tested	Not tested	153.333	100	ND	ND	ND	ND	ND	ND
2727-PK-1	HC	HC	LJI	72	Not tested	Not tested	6076.67	4786.67	1546.67	1083.33	7623.33	5870	ND	ND
8394-AS-1	HC	HC	IU	72.0932	26	1	796.67	1436.67	576.667	313.333	1373.34	1750	336.667	383.333
7212-AS-1	HC	HC	IU	72.737	30	0	100	100	2616.67	1296.67	2616.67	1296.67	6840	4986.6
3479-PK-1	HC	HC	LJI	75	19	Not tested	100	100	100	100	100	100	ND	ND
8389-AS-1	HC	HC	IU	76.2904	26	2	100	100	ND	ND	ND	ND	8703.33	100
3591-PK-1	HC	HC	SRALabs	80	Not tested	Not tested	100	100	ND	ND	ND	ND	ND	ND
1568-PK-1	HC	HC	LJI	56	Not tested	Not tested	100	100	ND	ND	ND	ND	ND	ND
6733-AS-1	HC	HC	MNI	56	Not tested	Not tested	3353.33	4936.67	ND	ND	ND	ND	ND	ND
3552-PK-1	HC	HC	UCSD	58	28	0	100	100	ND	ND	ND	ND	ND	ND
6731-AS-1	HC	HC	MNI	58	Not tested	Not tested	2660	9026.67	ND	ND	ND	ND	ND	ND
7101-AZ-1	HC	HC	UAB	59	Not tested	Not tested	100	100	ND	ND	ND	ND	ND	ND
3551-PK-1	HC	HC	UCSD	61	29	7	1690	100	ND	ND	ND	ND	ND	ND
1980-PK-1	HC	HC	LJI	61	Not tested	Not tested	100	100	273.333	100	273.333	100	ND	ND
6730-AS-1	HC	HC	MNI	61	Not tested	Not tested	100	100	ND	ND	ND	ND	ND	ND
1620-PK-1	HC	HC	LJI	62	Not tested	Not tested	1580	100	393.333	100	1973.33	100	ND	ND
2233-PK-1	HC	HC	LJI	62	Not tested	Not tested	263.333	230	590	176.667	853.333	406.667	ND	ND
8415-AS-1	HC	HC	IU	62.2674	30	1	100	1513.33	ND	ND	ND	ND	6933.33	3073.33
7770-AS-1	HC	HC	IU	62.9726	27	7	100	100	156.667	100	156.667	100	4710	7220
6736-AS-1	HC	HC	MNI	63	Not tested	Not tested	8776.67	18106.7	ND	ND	ND	ND	ND	ND
3592-PK-1	HC	HC	SRALabs	64	Not tested	Not tested	430	100	ND	ND	ND	ND	ND	ND
4185-AZ-1	HC	HC	CUMC	64	Not tested	Not tested	563.333	100	ND	ND	ND	ND	ND	ND
3545-PK-1	HC	HC	UCSD	65	21	4	100	406.667	163.333	100	163.333	406.667	ND	ND
4191-AZ-1	HC	HC	CUMC	67	Not tested	Not tested	100	100	ND	ND	ND	ND	ND	ND
2216-PK-1	HC	HC	LJI	67	Not tested	Not tested	793.333	146.667	130	100	923.333	146.667	ND	ND
3035-PK-1	HC	HC	LJI	69	Not tested	Not tested	ND	100	1453.33	2683.33	ND	2683.33	ND	ND
4513-PK-1	HC	HC	CUMC	71	Not tested	Not tested	650	100	100	100	650	100	ND	ND
3549-PK-1	HC	HC	UCSD	71	26	9	5183.33	7513.33	ND	ND	ND	ND	ND	ND
3578-PK-1	HC	HC	SRALabs	71	Not tested	Not tested	150	100	423.333	100	573.333	100	ND	ND
4219-AZ-1	HC	HC	CUMC	72	Not tested	Not tested	186.667	100	ND	ND	ND	ND	ND	ND
8420-AS-1	HC	HC	IU	72.5178	25	0	ND	183.33	ND	ND	ND	ND	5790	2616.67
8378-AS-1	HC	HC	IU	72.589	26	Not tested	710	2376.67	ND	ND	ND	ND	5163.33	1193.33
6738-AS-1	HC	HC	MNI	73	Not tested	Not tested	100	100	ND	ND	ND	ND	ND	ND
4141-AZ-1	HC	HC	CUMC	74	Not tested	Not tested	1546.67	100	ND	ND	ND	ND	ND	ND
4594-PK-1	HC	HC	CUMC	74	Not tested	Not tested	866.667	100	2926.67	3590	3793.33	3590	ND	ND
4652-PK-1	HC	HC	CUMC	74	Not tested	Not tested	100	206.667	7266.67	15456.7	7266.67	15663.3	ND	ND
3583-PK-1	HC	HC	SRALabs	76	Not tested	Not tested	100	100	100	100	100	100	ND	ND
4696-PK-1	HC	HC	UAB	76	26	4	100	100	100	100	100	100	ND	ND
3590-PK-1	HC	HC	SRALabs	84	Not tested	Not tested	100	100	ND	ND	ND	ND	ND	ND
7213-AS-1	HC	HC	IU	89.9407	29	4	250	100	100	100	250	100	1960	100
8383-AS-1	PD	Sporadic PD	IU	72.926	26	20	3893.33	3713.33	113.333	366.667	4006.66	4080	ND	ND
2633-PK-2	PD	Unknown	LJI	68	23	Not tested	100	100	270	330	270	330	ND	ND
3411-PK-1	PD	Unknown	LJI	74	27	Not tested	ND	100	100	100	ND	100	ND	ND
3544-PK-1	PD	Unknown	UCSD	69	26	20	100	100	2996.67	1536.67	2996.67	1536.67	ND	ND
2636-PK-1	PD	Unknown	LJI	72	Not tested	Not tested	ND	896.667	1060	256.667	ND	1153.33	ND	ND
2954-PK-1	PD	Unknown	LJI	72	Not tested	Not tested	1053.33	453.333	470	1066.67	1523.33	1520	ND	ND
2724-PK-1	PD	Unknown	CUMC	63	27	20	100	100	386.667	100	386.667	100	ND	ND
6719-AS-1	PD	Unknown	MNI	74	Not tested	Not tested	8366.67	23446.7	ND	ND	ND	ND	ND	ND
2700-PK-2	PD	Unknown	LJI	74	20	Not tested	100	100	100	ND	100	ND	ND	ND
2931-PK-1	PD	Unknown	CUMC	62	25	8	420	100	1036.67	100	1456.67	100	ND	ND
7220-AS-1	PD	Sporadic PD	IU	59.4329	30	51	100	100	100	100	100	100	2236.6	100
7223-AS-1	PD	Sporadic PD	IU	63	28	25	100	100	790	256.667	790	256.667	2193.3	100
8390-AS-1	PD	LRRK2	IU	70.0672	30	11	140	100	3950	1440	4090	1440	4536.67	140
6722-AS-1	PD	Unknown	MNI	69	Not tested	Not tested	100	100	ND	ND	ND	ND	ND	ND
7209-AS-1	PD	PARKIN	IU	62.6082	30	18	100	100	3383.33	6280	3383.33	6280	11580	2723.3
8410-AS-1	PD	Sporadic PD	IU	78.5068	28	Not tested	100	2463.33	570	363.333	570	2826.66	7846.67	853.333
6723-AS-1	PD	Unknown	MNI	66	Not tested	Not tested	1226.67	350	ND	ND	ND	ND	ND	ND
2684-PK-1	PD	Unknown	CUMC	60	26	12	450	100	100	100	450	100	ND	ND
2889-PK-1	PD	Unknown	LJI	68	Not tested	Not tested	580	100	606.667	100	1186.67	100	ND	ND
2898-PK-1	PD	Unknown	LJI	77	Not tested	Not tested	5615	7205	10400	16750	16015	23955	ND	ND
4628-PK-1	PD	Unknown	CUMC	77	23	9	290	100	2683.33	1590	2973.33	1590	ND	ND
3412-PK-1	PD	Unknown	LJI	54	26	Not tested	373.333	100	260	353.333	633.333	353.333	ND	ND
3349-PK-1	PD	Unknown	LJI	71	30	Not tested	346.667	3273.33	1926.67	3916.67	2273.33	7190	ND	ND
7766-AS-1	PD	Sporadic PD	IU	74.4932	23	16	100	100	ND	ND	ND	ND	100	5383.3
7211-AS-1	PD	Sporadic PD	IU	75.3808	24	38	1420	100	246.667	100	1666.67	100	3393.3	4530
8405-AS-1	PD	Sporadic PD	IU	77.9583	28	26	1116.67	4286.67	ND	ND	ND	ND	11953.3	2260
2638-PK-2	PD	Unknown	LJI	82	Not tested	Not tested	4666.67	9093.33	1360	856.667	6026.67	9950	ND	ND
2717-PK-1	PD	Unknown	CUMC	86	19	32	100	100	1200	8960	1200	8960	ND	ND
8416-AS-1	PD	Sporadic PD	IU	61.7035	29	Not tested	626.67	150	ND	ND	ND	ND	6943.33	1970
7768-AS-1	PD	Sporadic PD	IU	63.6192	26	26	690	1390	5393.33	3820	6083.33	5210	8353.3	9646.6
3331-PK-1	PD	Unknown	CUMC	68	27	14	100	100	393.333	213.333	393.333	213.333	ND	ND
3323-PK-1	PD	Unknown	CUMC	71	27	14	165	100	670	100	835	100	ND	ND
8395-AS-1	PD	Sporadic PD	IU	71.1699	25	26	2383.33	1263.33	ND	ND	ND	ND	1186.67	100
8396-AS-1	PD	Sporadic PD	IU	73.3096	27	Not tested	1633.33	1550	ND	ND	ND	ND	4640	773.333
3543-PK-1	PD	Unknown	UCSD	74	27	29	1340	100	373.333	523.333	1713.33	523.333	ND	ND
6715-AS-1	PD	Unknown	MNI	57	Not tested	Not tested	100	100	ND	ND	ND	ND	ND	ND
8371-AS-1	PD	Sporadic PD	IU	59.4822	27	29	456.67	220	933.333	116.667	1390	336.667	7740	203.33
2911-PK-2	PD	Unknown	LJI	63	Not tested	Not tested	100	100	100	106.667	100	106.667	ND	ND
6717-AS-1	PD	Unknown	MNI	63	Not tested	Not tested	3720	5573.33	ND	ND	ND	ND	ND	ND
4167-PK-1	PD	Unknown	CUMC	65	29	28	100	100	100	100	100	100	ND	ND
8372-AS-1	PD	Sporadic PD	IU	80.5918	27	Not tested	773.33	170	260	120	1033.33	290	4410	820
2888-PK-1	PD	Unknown	LJI	65	26	Not tested	150	100	1210	1403.33	1360	1403.33	ND	ND
2486-PK-2	PD	Unknown	LJI	70	Not tested	Not tested	1213.33	240	2513.33	2716.67	3726.67	2956.67	ND	ND
6718-AS-1	PD	Unknown	MNI	62	Not tested	Not tested	9260	15036.7	ND	ND	ND	ND	ND	ND
6720-AS-1	PD	Unknown	MNI	63	Not tested	Not tested	1653.33	410	ND	ND	ND	ND	ND	ND
2725-PK-1	PD	Unknown	CUMC	65	26	13	106.667	100	700	466.667	806.667	466.667	ND	ND
6716-AS-1	PD	Unknown	MNI	71	Not tested	Not tested	1113.33	110	ND	ND	ND	ND	ND	ND
6727-AS-1	PD	Unknown	MNI	71	Not tested	Not tested	10293.3	8710	ND	ND	ND	ND	ND	ND
7775-AS-1	PD	LRRK2	IU	72.9836	25	Not tested	100	100	1460	5033.33	1460	5033.33	136.6	100
2683-PK-1	PD	Unknown	CUMC	74	25	11	246.667	343.333	1546.67	1083.33	1793.33	1426.67	ND	ND
6726-AS-1	PD	Unknown	MNI	57	Not tested	Not tested	3550	1946.67	ND	ND	ND	ND	ND	ND
2962-PK-1	PD	Unknown	CUMC	74	27	25	1786.67	1693.33	463.333	100	2250	1693.33	ND	ND
8421-AS-1	PD	GBA	IU	72.5616	20	35	2206.67	3100	1026.67	4180	3233.34	7280	6773.33	100
2897-PK-1	PD	Unknown	LJI	78	Not tested	Not tested	ND	100	8043.33	4853.33	ND	4853.33	ND	ND
1474-PK-2	PD	Unknown	CUMC	62	Not tested	Not tested	100	100	1076.67	1390	1076.67	1390	ND	ND
7218-AS-1	PD	Sporadic PD	IU	70.8603	30	Not tested	7413.3	11016.6	4056.67	7406.67	11470	18423.3	5153.3	100
7229-AS-1	PD	LRRK2	IU	70.9973	29	Not tested	8533.3	12146.6	4130	4766.67	12663.3	16913.3	6643.3	276.6
2137-PK-1	PD	Unknown	CUMC	71	27	28	5366.67	7383.33	5410	12506.7	10776.7	19890	ND	ND
7225-AS-1	PD	LRRK2	IU	75.2685	28	Not tested	130	150	100	100	130	150	166.6	100
7788-AS-1	PD	LRRK2	IU	77.0274	26	Not tested	630	100	830	2793.33	1460	2793.33	353.3	100
7219-AS-1	PD	Sporadic PD	IU	80.6521	24	Not tested	6243	7836.6	15100	1803.33	21343	9639.93	ND	ND
7217-AS-1	PD	Sporadic PD	IU	81.4624	29	Not tested	100	100	ND	ND	ND	ND	4200	12743.3
3203-PK-1	PD	Unknown	CUMC	61	27	14	430	793.333	510	100	940	793.333	ND	ND
7227-AS-1	PD	GBA	IU	61.67	30	25	963.3	100	5780	6243.33	6743.3	6243.33	780	3080
2250-PK-1	PD	Unknown	CUMC	64	28	33	100	100	1850	393.333	1850	393.333	ND	ND
8427-AS-1	PD	Sporadic PD	IU	68.537	29	29	100	100	3066.67	5540	3066.67	5540	6916.67	280
6724-AS-1	PD	Unknown	MNI	80	Not tested	Not tested	4263.33	2956.67	ND	ND	ND	ND	ND	ND
2457-PK-2	PD	Unknown	LJI	61	Not tested	Not tested	140	100	3020	836.667	3160	836.667	ND	ND
6728-AS-1	PD	Unknown	MNI	61	Not tested	Not tested	13066.7	18580	ND	ND	ND	ND	ND	ND
3357-PK-1	PD	Unknown	LJI	62	21	Not tested	296.667	100	430	170	726.667	170	ND	ND
7774-AS-1	GBA	GBA	IU	70.7427	28	0	100	100	ND	ND	ND	ND	3506.67	496.6
8380-AS-1	GBA	GBA	IU	73.3671	28	5	100	100	ND	ND	ND	ND	180	5556.67
8391-AS-1	GBA	GBA	IU	70.1096	30	0	100	216.67	ND	ND	ND	ND	1413.33	100
8428-AS-1	GBA	GBA	IU	75.3342	22	3	323.33	100	ND	ND	ND	ND	3186.67	100
7781-AS-1	GBA	GBA	IU	65.1562	27	1	456.6	100	3176.67	3463.33	3633.27	3463.33	7013.3	6160
7785-AS-1	GBA	GBA	IU	78.8493	27	6	663.3	250	4636.67	456.667	5299.97	706.667	8020	120
7779-AS-1	GBA	GBA	IU	65.5342	29	3	1576.6	100	456.667	286.667	2033.27	286.667	7503.3	3910
8413-AS-1	GBA	GBA	IU	65.9068	30	0	2163.33	100	ND	ND	ND	ND	5053.33	4740
7777-AS-1	GBA	GBA	IU	67.1973	30	1	4920	3963.3	1986.67	1883.33	6906.67	5846.63	14213.3	626.6
7780-AS-1	GBA	GBA	IU	73.0027	27	0	ND	100	2270	4030	ND	4030	6350	100
8392-AS-1	GBA	GBA	IU	67.0991	28	0	ND	946.67	ND	ND	ND	ND	1980	1700
7760-AS-1	Hyposmia	Hyposmia	IU	61.674	30	0	100	100	356.667	110	356.667	110	9040	683.3
7764-AS-1	Hyposmia	Hyposmia	IU	60.737	30	0	100	100	ND	ND	ND	ND	6983.3	1426.6
8375-AS-1	Hyposmia	Hyposmia	IU	74.161	30	2	100	100	ND	ND	ND	ND	8696.67	2650
8388-AS-1	Hyposmia	Hyposmia	IU	56.0219	27	1	100	100	ND	ND	ND	ND	7196.67	353.333
8400-AS-1	Hyposmia	Hyposmia	IU	66.5579	28	11	100	100	ND	ND	ND	ND	ND	ND
8404-AS-1	Hyposmia	Hyposmia	IU	72.9836	28	2	100	100	ND	ND	ND	ND	2373.33	100
8426-AS-1	Hyposmia	Hyposmia	IU	64.2712	30	4	100	100	ND	ND	ND	ND	1980	100
8374-AS-1	Hyposmia	Hyposmia	IU	63.1726	28	4	100	100	ND	ND	ND	ND	ND	ND
7763-AS-1	Hyposmia	Hyposmia	IU	65.3726	28	3	108.3	100	276.667	100	384.967	100	8280	1606.6
8425-AS-1	Hyposmia	Hyposmia	IU	68.5151	29	2	180	100	3126.67	5676.67	3306.67	5676.67	2890	9286.67
8401-AS-1	Hyposmia	Hyposmia	IU	72.8521	28	2	1093.33	100	ND	ND	ND	ND	5860	6023.33
7210-AS-1	Hyposmia	Hyposmia	IU	68.074	26	5	2283.3	4423.3	4806.67	7930	7089.97	12353.3	10746.6	4446.6
8399-AS-1	Hyposmia	Hyposmia	IU	68.7014	30	1	5583.33	3286.67	ND	ND	ND	ND	2823.33	1503.33
7757-AS-1	Hyposmia	Hyposmia	IU	70.9507	25	1	9460	9330	ND	ND	ND	ND	10190	5660
8384-AS-1	Hyposmia	Hyposmia	IU	62.866	28	1	ND	100	ND	ND	ND	ND	140	ND
8403-AS-1	Hyposmia	Hyposmia	IU	68.8877	30	2	ND	100	ND	ND	ND	ND	783.333	100
7784-AS-1	LRRK2	LRRK2	IU	71.3781	25	1	100	1596.6	ND	ND	ND	ND	11910	2230
8431-AS-1	LRRK2	LRRK2	IU	71.3342	26	0	223.33	293.33	1586.67	3686.67	1810	3980	4730	100
8423-AS-1	LRRK2	LRRK2	IU	61.5288	29	0	240	316.67	ND	ND	ND	ND	2773.33	2563.33
7783-AS-1	LRRK2	LRRK2	IU	71.2849	23	0	436.6	456.6	260	683.333	696.6	1139.93	10363.3	1200
7772-AS-1	LRRK2	LRRK2	IU	60.1068	30	1	500	100	2680	1896.67	3180	1896.67	6416.6	7903.3
8424-AS-1	LRRK2	LRRK2	IU	61.1863	30	0	673.33	4386.67	740	216.667	1413.33	4603.34	3143.33	ND
7776-AS-1	LRRK2	LRRK2	IU	68.9151	28	3	973.3	100	ND	ND	ND	ND	9143.3	5383.3
8379-AS-1	LRRK2	LRRK2	IU	65.1151	44	0	1200	1703.33	ND	ND	ND	ND	6516.67	5026.67
7773-AS-1	LRRK2	LRRK2	IU	63.1973	28	1	1893.3	1326.6	740	100	2633.3	1326.6	6550	836.6
8411-AS-1	LRRK2	LRRK2	IU	74.0706	29	11	1933.33	280	ND	ND	ND	ND	7010	1503.33
7786-AS-1	LRRK2 + Hyposmia	LRRK2 + Hyposmia	IU	71.6	29	13	100	100	ND	ND	ND	ND	8573.3	8483.3
8381-AS-1	RBD	RBD	IU	71.0611	25	2	2656.67	1030	ND	ND	ND	ND	5756.67	100
8387-AS-1	RBD + Hyposmia	RBD + Hyposmia	IU	72.0082	28	6	413.33	300	ND	ND	ND	ND	2926.67	1123.33
7787-AS-1	SNCA + Hyposmia	SNCA + Hyposmia	IU	49.1918	30	0	340	100	ND	ND	ND	ND	6666.6	3853.3
6512-AS-1	RBD	RBD	MNI	66	Not tested	Not tested	100	100	ND	ND	ND	ND	ND	ND
6508-AS-1	RBD	RBD	MNI	53	Not tested	Not tested	913.333	213.333	ND	ND	ND	ND	ND	ND
6509-AS-1	RBD	RBD	MNI	69	Not tested	Not tested	10703.3	630	ND	ND	ND	ND	ND	ND
8398-AS-1	GBA	GBA	IU	70.5051	23	2	583.33	996.67	ND	ND	ND	ND	960	1893.33
7782-AS-1	GBA	GBA	IU	72.9616	28	8	903.3	100	100	100	903.3	100	4250	1096.6
8412-AS-1	GBA	GBA	IU	65.8247	28	0	1723.33	9740	426.667	4160	2150	13900	6586.67	806.667
8422-AS-1	GBA + Hyposmia	GBA + Hyposmia	IU	54.4887	27	2	4783.33	7880	506.667	113.333	5290	7993.33	6113.33	813.333
7765-AS-1	Hyposmia	Hyposmia	IU	72.2411	28	2	100	100	ND	ND	ND	ND	ND	5763
8417-AS-1	Hyposmia	Hyposmia	IU	66.6801	29	5	100	100	2496.67	2700	2496.67	2700	2693.33	1003.33
8418-AS-1	Hyposmia	Hyposmia	IU	66.2515	27	8	100	100	ND	ND	ND	ND	1726.67	100
8402-AS-1	Hyposmia	Hyposmia	IU	64.4082	Not tested	10	100	100	ND	ND	ND	ND	ND	ND
8373-AS-1	Hyposmia	Hyposmia	IU	72.474	29	2	100	11360	2656.67	2563.33	2656.67	13923.3	1443.33	100
8429-AS-1	Hyposmia	Hyposmia	IU	73.0329	27	4	360	103.33	ND	ND	ND	ND	5053.33	693.333
8430-AS-1	Hyposmia	Hyposmia	IU	68.9425	24	3	413.33	216.67	ND	ND	ND	ND	9973.33	100
8386-AS-1	Hyposmia	Hyposmia	IU	68.7288	29	6	803.33	566.67	ND	ND	ND	ND	8166.67	2456.67
8409-AS-1	Hyposmia	Hyposmia	IU	77.7068	21	5	876.67	810	ND	ND	ND	ND	3106.67	6220
8376-AS-1	Hyposmia	Hyposmia	IU	64.9781	27	2	2110	1400	ND	ND	ND	ND	13476.7	600
8393-AS-1	Hyposmia	Hyposmia	IU	72.2301	29	0	3306.67	7730	ND	ND	ND	ND	4660	100
7761-AS-1	Hyposmia	Hyposmia	IU	62.7507	27	3	7703.3	15550	ND	ND	ND	ND	5380	12956.6
7762-AS-1	Hyposmia	Hyposmia	IU	78.2748	Not tested	5	ND	ND	146.667	100	ND	ND	146.67	ND
7224-AS-1	LRRK2	LRRK2	IU	75.3836	29	6	100	100	436.667	1230	436.667	1230	3536.6	2086.6
7778-AS-1	LRRK2	LRRK2	IU	59.0055	28	9	100	100	6023.33	11823.3	6023.33	11823.3	7606.6	5400
8414-AS-1	LRRK2	LRRK2	IU	63.0768	28	0	1753.33	4356.67	ND	ND	ND	ND	6130	2120
8382-AS-1	RBD	RBD	IU	60.1781	28	2	100	100	ND	ND	ND	ND	3863.33	1660
7758-AS-1	RBD	RBD	IU	70.1632	28	6	6403.3	8983.3	ND	ND	ND	ND	10866.6	2200
7755-AS-1	RBD	RBD	IU	69.0027	29	3	100	100	5403.33	3813.33	5403.33	3813.33	7033.3	100
7756-AS-1	RBD	RBD	IU	64.7589	28	1	100	100	223.333	113.333	223.333	113.333	4143	310
7759-AS-1	RBD	RBD	IU	76.5068	23	0	100	100	3333.33	8073.33	3333.33	8073.33	4723	2553.3
8385-AS-1	RBD	RBD	IU	77.3644	23	2	213.33	100	ND	ND	ND	ND	8363.33	100
7769-AS-1	RBD + Hyposmia	RBD + Hyposmia	IU	75.5507	25	2	100	100	ND	ND	ND	ND	7163.6	4300
8377-AS-1	RBD + Hyposmia	RBD + Hyposmia	IU	73.9699	23	11	100	100	126.667	476.667	126.667	476.667	1093.33	100
8419-AS-1	RBD + Hyposmia	RBD + Hyposmia	IU	72.211	30	3	ND	100	100	100	ND	100	ND	100
6505-AS-1	RBD	RBD	MNI	70	Not tested	Not tested	100	100	ND	ND	ND	ND	ND	ND
6510-AS-1	RBD	RBD	MNI	58	Not tested	Not tested	100	100	ND	ND	ND	ND	ND	ND
6511-AS-1	RBD	RBD	MNI	61	Not tested	Not tested	100	100	ND	ND	ND	ND	ND	ND
6513-AS-1	RBD	RBD	MNI	72	Not tested	Not tested	100	100	ND	ND	ND	ND	ND	ND
6506-AS-1	RBD	RBD	MNI	56	Not tested	Not tested	143.333	ND	ND	ND	ND	ND	ND	ND
6503-AS-1	RBD	RBD	MNI	62	Not tested	Not tested	1896.67	6650	ND	ND	ND	ND	ND	ND
6504-AS-1	RBD	RBD	MNI	57	Not tested	Not tested	4266.67	1853.33	ND	ND	ND	ND	ND	ND
6507-AS-1	RBD	RBD	MNI	71	Not tested	Not tested	4573.33	4066.67	ND	ND	ND	ND	ND	ND
6740-AS-1	RBD	RBD	MNI	80	Not tested	Not tested	9586.67	12343.3	ND	ND	ND	ND	ND	ND
